# Supplementary material for: Identification and Functional Characterization of N-Terminally Acetylated Proteins in Drosophila melanogaster
Source: PLoS Biol. 2009 Nov 3;7(11):e1000236. doi: 10.1371/journal.pbio.1000236 (PMC2762599; doi:10.1371/journal.pbio.1000236)
Supplement: Table S2 — Alternative start sites. (0.04 MB XLS) [file pbio.1000236.s005.xls]

## Sheet: Table S2
Table S2: Alternative start sites
First AUG in the Exon (if unannotated splice variant starts with this exon then this peptide is not derived from alternative start)
Not First AUG in Exon (i.e. the peptide marks the use of an alternative start)
x = If Cavener context of the used AUG is equal or better (in a different Exon) than the context of all precedent AUGs (in frame) then the AUG used is marked with x (i.e. it complies with Cavener rules)
x = If Cavener context of the used AUG is equal or better than the context of all precedent AUGs (in the same Exon, in frame) then the AUG used is marked with x (i.e. it complies with Cavener rules)
sk= Kozak context better or equal to the AUGs before (according to Cavener context x, x)
The same peptide was found in both states acetylated and non-acetylated, respectively.
Acetylation Status	Peptide Sequence	Accession Number	Cavener	Start	Stop	Precedent Residue	Residue After	Predicted iMet pos1,2 detected
Ace	SNNYNDVPFGIR	CG10069-PA	x	14	25	M	A
free	SFTGELNDKMKGFYR	CG1009-PA		103	117	M	S	yes
Ace	SKPDSKLDKYAQR	CG10120-PA	x	183	195	M	D
free	MAMAPNLTVLVGDTVGAR	CG10206-PA	sk	281	298	M	L	yes
free	MEDAEQADEEDEEEEEAAPSVSSK	CG10223-PA	sk	1078	1101	K	A
Ace	MEDAEQADEEDEEEEEAAPSVSSK	CG10223-PA	sk	1078	1101	K	A
free	MFTLEQLFR	CG10275-PA		952	960	E	N
Ace	MGINHLADLTPEEFAQR	CG10460-PA	sk	55	71	K	C
free	MIADKIENEFSIGK	CG10639-PA	x	442	455	K	-
Ace	MGHAGAIISGGK	CG1065-PA		279	290	R	G
Ace	MNLFEELDTLDPSFKLEPPR	CG10850-PA	x, sk	22	41	T	I
free	MKKHEELETPTFTTYIPIDISE	CG10997-PA	x	239	260	K	-
Ace	MKKHEELETPTFTTYIPIDISE	CG10997-PA	x	239	260	K	-
free	VGPIEEVVEKADR	CG11154-PA	x	487	499	M	L
free	MRGELAGVVR	CG11517-PA	x	7	16	W	L
Ace	GDQQQSAATGNAYQSGSSSVAFVTTPDR	CG11590-PA	x, sk	73	100	M	E
free	PEADGEAMVCHLR	CG12013-PA	x	82	94	M	D	yes
free	ASTTPVEPKKADKPTVR	CG12079-PA		34	50	M	Q
Ace	AATALEVESEER	CG12238-PA	x, sk	165	176	M	D
Ace	MDTSETAVELTEAENELYDR	CG12276-PA	sk	5	24	D	Q	yes
Ace	SSQHKVYVTRPDVDDSGLELLR	CG1236-PA	x, sk
free	MLQQNKVLKVIR	CG1242-PA		387	398	E	K
Ace	MNDEGEGPQDQKR	CG13425-PA	sk	5	17	E	N
Ace	SAFIEETKSLLPR	CG13645-PA	x, sk	33	45	M	I
Ace	AETPTPAENSPAPADENAPPQAVR	CG13751-PA	sk	11	34	M	E
free	MDKDWQAQIERDLQEAQATALPDEDEEL	CG1404-PA	x, sk	189	216	K	-	yes
free	MLELDAELMAKAQR	CG14438-PA		3200	3213	C	P
free	STSLIVTSSSSR	CG14998-PA	x	333	344	M	L	yes
Ace	MDFVTTTGEGSFLR	CG15443-PA	x, sk	6	19	Q	N
free	VADPTKSKEYFETTS	CG1633-PA	sk	180	194	M	-	yes
free	SQKNLLELTDR	CG16912-PA		24	34	M	G
Ace	GESTQALNVNQR	CG17019-PA	sk	383	394	M	P
Ace	MLIAFQDR	CG17257-PA	x	78	85	G	L
Ace	ADSPACSSSDHSPLAKKR	CG1782-PA	sk	9	26	M	R	yes
Ace	AGNSAAAGGDIDESLYSR	CG1782-PA	x, sk	185	202	M	Q	yes
free	SIMNSFVNDIFER	CG17949-PA		58	70	M	I
Ace	MTQIMFETFNAPAMYVAIQAVLSLYASGR	CG18290-PA		120	148	K	T
Ace	MNASAAAKR	CG18497-PA	x	1198	1206	M	R
free	MELPQRAR	CG1915-PC	x, sk	11830	11837	E	R
free	MGSTDPNKVVEKIR	CG1943-PA	sk	58	71	C	E	yes
free	MATHLETTANLLK	CG1963-PA	sk	180	192	R	-
free	MEGEGAGLAR	CG2093-PA	x, sk	1387	1396	L	F	yes
Ace	MQIDPELEAIKAR	CG2163-PA	x	38	50	S	V
free	MLGATNPADSLPGTIR	CG2210-PA	x	110	125	Q	G
Ace	AANKER	CG2210-PA	sk	21	26	M	T
free	MMDTNGELGEFLFDK	CG2216-PA		189	203	K	T
Ace	MMDTNGELGEFLFDK	CG2216-PA		189	203	K	T
free	MYGPPGTGKTLIAR	CG2331-PA		240	253	L	A	yes
free	SKLAGESESNLR	CG2331-PA	x	273	284	M	K	yes
Ace	MLQIDEMLGDFNR	CG2358-PA	x	6	18	S	M	yes
free	SIANQDLER	CG2679-PB	sk	36	44	M	Y
free	MQETDTEQEATPHTIQAR	CG2863-PA	x	8	25	K	L
Ace	MQETDTEQEATPHTIQAR	CG2863-PA	x	8	25	K	L
Ace	MENSDEIMQILER	CG2890-PA	x, sk	4	16	T	F	yes
free	MQMAQKLDIMR	CG2903-PA		365	375	Q	K
Ace	AASGTNLDSGICPVAGDSGCR	CG2915-PA	sk	26	46	M	G
Ace	ADQKLLQTPLAQGDPELAELIKKEKER	CG3011-PA	sk	72	98	M	Q
free	VYDNPVTWFQDGPYSSELIQIR	CG30323-PA	x, sk	40	61	M	A
Ace	MDDIALDAAKKTAAR	CG30410-PA	x, sk	40	54	M	T
free	ASNIFAAEKDNGVKNNGDAPR	CG31363-PA	x, sk	44	64	M	R
Ace	ASNIFAAEKDNGVKNNGDAPR	CG31363-PA	x, sk	44	64	M	R
free	MLSSLSIHQFMGVDNATVYLESHSK	CG3163-PA		344	368	K	-
Ace	MGYIFHETFGR	CG3210-PA		365	375	R	T
Ace	MDVKELQPPSSVR	CG32281-PA	x, sk	24	36	N	G
free	SVDKIIPIDKLVKGR	CG3265-PA	x, sk	86	100	M	F	yes
free	MRLNSVLQR	CG3273-PA		807	815	K	N
Ace	AATIASAKDPLTGPR	CG3298-PB	x, sk	25	39	M	Y
free	STLSDSSVIIDR	CG33138-PA		489	500	M	G
Ace	MNFVEQLFQR	CG33139-PA		266	275	H	L
free	MKKEQPKR	CG3396-PA	x, sk	174	181	N	S
free	SNIQATEDELQR	CG3399-PA		739	750	M	I
free	GTLLISKIR	CG3401-PA	sk	154	162	M	E
Ace	ADGSTILR	CG3403-PA	x, sk	4	11	M	R	yes
Ace	MELPSTPDELAAQQADSAALKDLLKDPSR	CG3430-PA	sk	5	33	A	W
Ace	ASNILLQLAAEDPQR	CG3579-PA	x, sk	30	44	M	D
free	STNAAASPAEGATISEFR	CG3633-PA		26	43	M	T
free	SYNVDLPTAIKNLR	CG3752-PA		137	150	M	Y
free	AGSGAPIPELTEITDNVQR	CG3835-PA	x, sk	53	71	M	G
free	CKAGFAGDDAPR	CG4027-PA		18	29	M	A
free	GQKDSYVGDEAQSKR	CG4027-PA	sk	49	63	M	G
free	SGGTTMYPGIADR	CG4027-PA		301	313	L	M
Ace	MDVEKDKLR	CG4043-PA	x, sk	7	15	K	Q	yes
Ace	MMSSLVKPGIFR	CG4098-PA	x	27	38	Q	H
free	TTASATLSSDLDDADTSR	CG4241-PA	x	26	43	M	T
Ace	ATATSVQNDVEAGVDEQLPR	CG4289-PA	x, sk	15	34	M	E
Ace	MESVFEAYLGPDSVLASAVGQAVGSGEPEDIPR	CG4428-PA	x, sk	13	45	I	R
Ace	ADDLLQFR	CG4645-PA		6	13	M	D	yes
Ace	ATAEKVAQNDYTIGLVDPVKDYQKLIETR	CG4930-PA	x	15	43	M	V
Ace	GEPTSSLVLPVILR	CG5073-PA	x	4	17	M	P
free	PSTLSAKLAYPVAR	CG5355-PA	x,sk	41	54	M	K
free	MGVQVLINDPDKLEAIR	CG5374-PA	sk	251	267	K	A	yes
Ace	MGVQVLINDPDKLEAIR	CG5374-PA	sk	251	267	K	A	yes
free	VLLDNSNFILR	CG5417-PA	x	35	45	M	L
Ace	SQDEIITNTKTVLQGLEALR	CG5433-PA						yes
free	MHKGGGDGQQAPNFGQQAGGYKGPTVEEVD	CG5436-PA	x	606	635	K	-
free	TIAESSQKSATR	CG5517-PA	x	43	54	M	K
free	PNGLDDQEKLLAEAIGLAR	CG5625-PA	x, sk	4	22	M	K	yes
free	MEMLVLDEADR	CG5800-PA	x	219	229	T	C
free	CLQDFPSQVVER	CG5972-PA		21	32	M	H	yes
Ace	VESDGTADATR	CG6359-PA	sk	3	13	M	R	yes
free	VESDGTADATR	CG6359-PA	sk	3	13	M	R	yes
free	PNIKVFSGTSHPDLAQR	CG6767-PA	x	34	50	M	I
free	MSAPLSKELR	CG6846-PA		30	39	L	Q	yes
Ace	MEKFDLPKR	CG6950-PB	x, sk	34	42	K	L
free	VVEIKEPKTR	CG7224-PA	sk	38	47	M	T
free	MKLIEEQNLDR	CG7319-PC		131	141	F	V
Ace	AKFYKLDINR	CG7393-PA	x	6	15	M	T
free	ATLKMISIR	CG7610-PA	sk	27	35	M	L
free	MGAAGMAPEPALR	CG7635-PA	x	31	43	N	V	yes
free	VNMGAAGMAPEPALR	CG7635-PA		29	43	M	V	yes
Ace	MDAGTKILVVGDVR	CG7741-PA	sk	22	35	T	G
Ace	AEVQLVNDLLLDLR	CG7867-PD	sk	8	21	M	H
Ace	MLHLEENER	CG8127-PB	x	41	49	E	Q
Ace	ADLQQIASNNER	CG8235-PA	x	31	42	M	A
free	CKSLEQQGISVDLAGR	CG8266-PA		709	724	M	F
free	MKDTDSEEEIR	CG8472-PA	x	77	87	K	E	yes
free	SGLSPLKEYEKR	CG8520-PA	x	28	39	M	V
Ace	MLAKSVQKHAGR	CG8604-PA	x	8	19	I	A
free	ATKVTSLGGDEVGSGTGIGQITGGVR	CG8728-PA		25	50	M	T
free	SVQLEELYNGATR	CG8863-PA		118	130	M	K	yes
free	MGVVSNPLDNVFTLDADF	CG8975-PA		376	393	R	-	yes
free	PGLTFSNELISR	CG8975-PA		257	268	M	D	yes
Ace	SKAKKVLDEAR	CG9031-PA	x	13	23	M	E
Ace	MDASNSVESR	CG9373-PA	x, sk	3	12	S	E	yes
Ace	MDATQSQQPSPQSVGR	CG9412-PA	x	3	18	V	E	yes
free	CSETSGFFR	CG9579-PA		142	150	M	R	yes
Ace	ASENIMDELASLIR	CG9749-PA	x	8	21	M	T	yes
Ace	MDELASLIR	CG9749-PA	x	13	21	I	T	yes
free	MPAVRLAR	CG9759-PA		50	57	E	Q
Ace	MDELEKKIKNEVTR	CG9765-PA	sk	1012	1025	D	S	yes
Ace	ANATGQVSNMSVLR	CG9795-PC	sk	29	42	M	E
