# Supplementary material for: Identification and Functional Characterization of N-Terminally Acetylated Proteins in Drosophila melanogaster
Source: PLoS Biol. 2009 Nov 3;7(11):e1000236. doi: 10.1371/journal.pbio.1000236 (PMC2762599; doi:10.1371/journal.pbio.1000236)
Supplement: Table S3 — Ambiguously acetylated N-termini. (0.03 MB XLS) [file pbio.1000236.s006.xls]

## Sheet: Table S3
Table S3: Ambiguously acetylated N-termini
Accession Number	Acetylation Status	Peptide Sequence	Start	Stop	Precedent Residue	Residue After
Differential iMET cleavage; Differential Acetylation status
CG1518-PA	Ace	MTLDVGGVAR	1	10	-	G
CG1518-PA	free	TLDVGGVAR	2	10	M	G
CG15211-PA	Ace	MVETVVNIER	1	10	-	T
CG15211-PA	free	VETVVNIER	2	10	M	T
CG17259-PA	Ace	MVLDLDLFR	1	9	-	S
CG17259-PA	free	VLDLDLFR	2	9	M	S
CG2746-PA/PB	Ace	SSLKLQKR	2	9	M	L
CG2746-PA/PB	free	MSSLKLQKR	1	9	-	L
CG3821-PA	Ace	MVEDKEQVANGEQVSK	1	16	-	K
CG3821-PA	free	VEDKEQVANGEQVSK	2	16	M	K
CG4561-PA	Ace	MVGITPAEKKALITR	1	15	-	N
CG4561-PA	free	VGITPAEKKALITR	2	15	M	N
CG5854-PA	Ace	SEKPTVLILGGCGFIGR	2	18	M	N
CG5854-PA	free	MSEKPTVLILGGCGFIGRNLATYLLDNELAQEIR	1	34	-	L
CG6647-PA/PB	Ace	MAPPSYSDLGKQAR	1	14	-	D
CG6647-PA/PB	free	APPSYSDLGK	2	11	M	Q
CG9412-PA/PB/PC/PD/PE	Ace	MVMDATQSQQPSPQSVGR	1	18	-	E
CG9412-PA/PB/PC/PD/PE	free	VMDATQSQQPSPQSVGR	2	18	M	E
Unchanged iMET cleavage; Differential Acetylation status
CG10484-PA	Ace	TNATDIGANDVEMEVDPTAETLADEKK	2	28	M	N
CG10484-PA	free	TNATDIGANDVEMEVDPTAETLADEK	2	27	M	K
CG10944-PA	Ace	MGQVVEADILGDEWKGYQLR	1	20	-	I
CG10944-PA	free	MGQVVEADILGDEWK	1	15	-	G
CG10954-PA	Ace	MILLEINNR	1	9	-	I
CG10954-PA	free	MILLEINNR	1	9	-	I
CG10960-PB	Ace	STASSSNSSGEEANKK	2	17	M	S
CG10960-PB	free	STASSSNSSGEEANKK	2	17	M	S
CG1101-PA	Ace	VDKIEMSLDDIIK	2	14	M	S
CG1101-PA	free	VDKIEMSLDDIIK	2	14	M	S
CG11880-PA/PB/PC	Ace	TESVELMNKYGEPLR	2	16	M	Y
CG11880-PA/PB/PC	free	TESVELMNKYGEPLR	2	16	M	Y
CG12730-PA	Ace	SLTGTQDYDR	2	11	M	K
CG12730-PA	free	SLTGTQDYDR	2	11	M	K
CG12859-PA	Ace	VLSNEEQEFIKR	2	13	M	K
CG12859-PA	free	VLSNEEQEFIKR	2	13	M	K
CG13551-PC	Ace	SGSQVGDLGSGAGK	2	15	M	G
CG13551-PC	free	SGSQVGDLGSGAGK	2	15	M	G
CG1440-PA	Ace	SDNNSGSGGGGSGGGGAGNNNSANSGKNSTHR	2	33	M	F
CG1440-PA	free	SDNNSGSGGGGSGGGGAGNNNSANSGKNSTHR	2	33	M	F
CG1483-PA/PB	Ace	MEHHEDNAQLDNYLQNR	1	17	-	L
CG1483-PA/PB	free	MEHHEDNAQLDNYLQNR	1	17	-	L
CG16944-PA/PB	Ace	GKDFDAVGFVK	2	12	M	D
CG16944-PA/PB	free	GKDFDAVGFVK	2	12	M	D
CG17838-PB/PC/PF	Ace	AEGNGELLDDINQKADDR	2	19	M	G
CG17838-PB/PC/PF	free	AEGNGELLDDINQKADDR	2	19	M	G
CG1818-PA	Ace	MKDAKPFPVLKNDNLLR	1	17	-	A
CG1818-PA	free	MKDAKPFPVLK	1	11	-	N
CG2238-PA	Ace	VNFTVDEIR	2	10	M	G
CG2238-PA	free	VNFTVDEIR	2	10	M	G
CG2331-PA	Ace	ADSKGEDLATAILK	2	15	M	R
CG2331-PA	free	ADSKGEDLATAILKR	2	16	M	K
CG2862-PB	Ace	ASEVEKSQTAAASEDTIFGK	2	21	M	I
CG2862-PB	free	ASEVEKSQTAAASEDTIFGKILR	2	24	M	K
CG31126-PA	Ace	SQEAGQYPPIESAMR	2	16	M	K
CG31126-PA	free	SQEAGQYPPIESAMR	2	16	M	K
CG31617-PA	Ace	SDSAVATSASPVAAPPATVEK	2	22	M	K
CG31617-PA	free	SDSAVATSASPVAAPPATVEK	2	22	M	K
CG3161-PA/PB/PC/PD	Ace	SSEVSSDNPIYGPFFGVMGAASAIIFSALGAAYGTAK	2	38	M	S
CG3161-PA/PB/PC/PD	free	SSEVSSDNPIYGPFFGVMGAASAIIFSALGAAYGTAK	2	38	M	S
CG31641-PC	Ace	VNNTVDTEATEIR	2	14	M	C
CG31641-PC	free	VNNTVDTEATEIR	2	14	M	C
CG3201-PA	Ace	AAYTEDQLAEFQEAFNLFDNR	2	22	M	G
CG3201-PA	free	AAYTEDQLAEFQEAFNLFDNR	2	22	M	G
CG32699-PA	Ace	TTSTIKPTGGDEVPPAGVVGNVADVGVAASLTK	2	34	M	R
CG32699-PA	free	TTSTIKPTGGDEVPPAGVVGNVADVGVAASLTK	2	34	M	R
CG33054-PA	Ace	SSKPQYTLSEVDGDLFSAPK	2	21	M	T
CG33054-PA	free	SSKPQYTLSEVDGDLFSAPK	2	21	M	T
CG3312-PA/PB	Ace	MDADKQLER	1	9	-	Q
CG3312-PA/PB	free	MDADKQLER	1	9	-	Q
CG3644-PA/PB	Ace	MNAEKLKKLQAQVR	1	14	-	I
CG3644-PA/PB	free	MNAEKLKKLQAQVR	1	14	-	I
CG5412-PA	Ace	TNNDAAVEAAGSSR	2	15	M	A
CG5412-PA	free	TNNDAAVEAAGSSR	2	15	M	A
CG6230-PA	Ace	TEAAGATNPGGAAGDAESYGKEMALQSGR	2	30	M	P
CG6230-PA	free	TEAAGATNPGGAAGDAESYGK	2	22	M	E
CG6562-PA/PB	Ace	AMSKVIR	2	8	M	V
CG6562-PA/PB	free	AMSKVIR	2	8	M	V
CG6846-PA	Ace	MKQNPFVSSSR	1	11	-	R
CG6846-PA	free	MKQNPFVSSSR	1	11	-	R
CG7033-PA	Ace	MEMSLNPVR	1	9	-	V
CG7033-PA	free	MEMSLNPVR	1	9	-	V
CG7070-PB	Ace	AAGADTQLEHMCR	2	14	M	L
CG7070-PB	free	AAGADTQLEHMCR	2	14	M	L
CG7961-PA/PB	Ace	MLTNFESKSAR	1	11	-	V
CG7961-PA/PB	free	MLTNFESKSAR	1	11	-	V
CG8005-PA	Ace	STEPSVAKDAVLKR	2	15	M	S
CG8005-PA	free	STEPSVAKDAVLKR	2	15	M	S
CG8231-PA	Ace	ASISLLNPKAEFAR	2	15	M	A
CG8231-PA	free	ASISLLNPKAEFAR	2	15	M	A
CG8977-PA/PB	Ace	MFGGQQPILVLSQNTKR	1	17	-	E
CG8977-PA/PB	free	MFGGQQPILVLSQNTKR	1	17	-	E
CG9149-PA	Ace	SDVFIVSAAR	2	11	M	T
CG9149-PA	free	SDVFIVSAAR	2	11	M	T
CG9181-PA/PB	Ace	SEQKTSGSGSAAAAR	2	16	M	L
CG9181-PA/PB	free	SEQKTSGSGSAAAAR	2	16	M	L
CG9655-PA/PB/PC	Ace	AEFEEDLPHNGLMDGIASGVGVPVEALR	2	29	M	L
CG9655-PA/PB/PC	free	AEFEEDLPHNGLMDGIASGVGVPVEALR	2	29	M	L
CG9749-PA	Ace	MLTETPMASENIMDELASLIR	1	21	-	T
CG9749-PA	free	MLTETPMASENIMDELASLIR	1	21	-	T
CG9968-PA	Ace	MYPFGTPTVVPAANFDAVKDAHDLR	1	25	-	K
CG9968-PA	free	MYPFGTPTVVPAANFDAVK	1	19	-	D
Unchanged iMET cleavage; Differential Acetylation status (alternative start sites)
CG10223-PA	free	MEDAEQADEEDEEEEEAAPSVSSK	1078	1101	K	A
CG10223-PA	Ace	MEDAEQADEEDEEEEEAAPSVSSK	1078	1101	K	A
CG10997-PA	free	MKKHEELETPTFTTYIPIDISE	239	260	K	-
CG10997-PA	Ace	MKKHEELETPTFTTYIPIDISE	239	260	K	-
CG2216-PA	free	MMDTNGELGEFLFDK	189	203	K	T
CG2216-PA	Ace	MMDTNGELGEFLFDK	189	203	K	T
CG2863-PA	free	MQETDTEQEATPHTIQAR	8	25	K	L
CG2863-PA	Ace	MQETDTEQEATPHTIQAR	8	25	K	L
CG31363-PA	free	ASNIFAAEKDNGVKNNGDAPR	44	64	M	R
CG31363-PA	Ace	ASNIFAAEKDNGVKNNGDAPR	44	64	M	R
CG5374-PA	free	MGVQVLINDPDKLEAIR	251	267	K	A
CG5374-PA	Ace	MGVQVLINDPDKLEAIR	251	267	K	A
CG6359-PA	free	VESDGTADATR	3	13	M	R
CG6359-PA	Ace	VESDGTADATR	3	13	M	R
