# Supplementary material for: Identification and Functional Characterization of N-Terminally Acetylated Proteins in Drosophila melanogaster
Source: PLoS Biol. 2009 Nov 3;7(11):e1000236. doi: 10.1371/journal.pbio.1000236 (PMC2762599; doi:10.1371/journal.pbio.1000236)
Supplement: Table S4 — (A–C) Statistics of the GO Slim analysis. (0.03 MB XLS) [file pbio.1000236.s007.xls]

## Sheet: Table S4
Table S4 A-C: Statistics of the GO Slim analysis
A: Cellular Component
GO Accession	Go Description	Hits Acetylated	Hits ALL-Acetylated	Hits Non Acetylated	Hits ALL Non Acetylated	P-Value Acetylated	P-Value Non Acetylated
GO:0000228	nuclear chromosome	4	43	3	44	0.547241	0.133693
GO:0005622	intracellular	398	3441	200	3639	1.76025e-27	2.48025e-26
GO:0005623	cell	437	4807	221	5023	3.36936e-11	4.6232e-17
GO:0005634	nucleus	163	1336	46	1453	1.94993e-11	0.353435
GO:0005635	nuclear envelope	12	58	1	69	0.00175633	1
GO:0005654	nucleoplasm	32	207	9	230	9.66932e-05	0.30898
GO:0005694	chromosome	35	191	14	212	1.71322e-06	0.00535584
GO:0005730	nucleolus	9	42	5	46	0.00524809	0.0119413
GO:0005737	cytoplasm	207	1671	138	1740	2.39933e-15	1.03833e-30
GO:0005739	mitochondrion	26	442	29	439	0.44599	3.13587e-05
GO:0005764	lysosome	1	23	1	23	1	0.482408
GO:0005768	endosome	3	13	1	15	0.0821038	0.355265
GO:0005773	vacuole	5	48	1	52	0.393926	1
GO:0005777	peroxisome	6	31	1	36	0.0311061	1
GO:0005783	endoplasmic reticulum	11	151	14	148	0.872307	0.000129249
GO:0005794	Golgi apparatus	7	98	7	98	0.843602	0.0237503
GO:0005811	lipid particle	45	201	36	210	2.26458e-10	8.66587e-17
GO:0005815	microtubule organizing center	9	41	4	46	0.00458089	0.0457594
GO:0005829	cytosol	43	182	35	190	1.35111e-10	3.32584e-17
GO:0005840	ribosome	19	169	25	163	0.0523609	4.42957e-11
GO:0005856	cytoskeleton	38	268	25	281	0.000140595	9.02776e-07
GO:0005886	plasma membrane	28	511	8	531	0.246502	0.0777578
GO:0016023	cytoplasmic membrane-bounded vesicle	11	75	6	80	0.0267038	0.0289254
GO:0043226	organelle	284	2474	143	2615	2.22127e-17	1.52375e-16
GO:0043234	protein complex	170	1132	84	1218	1.7757e-19	2.16312e-14
B: Molecular Function
GO Accession	Go Description	Hits Acetylated	Hits ALL-Acetylated	Hits Non Acetylated	Hits ALL-Non Acetylated	P-Value Acetylated	P-Value Non Acetylated
GO:0000166	nucleotide binding	125	1004	57	1072	2.39434e-09	4.9469e-06
GO:0003676	nucleic acid binding	138	1456	56	1538	0.00044138	0.0397505
GO:0003677	DNA binding	45	738	18	765	0.412207	0.569899
GO:0003682	chromatin binding	10	47	2	55	0.0034813	0.667666
GO:0003700	transcription factor activity	12	396	4	404	0.00151651	0.0282105
GO:0003723	RNA binding	63	273	20	316	1.54885e-14	0.000928541
GO:0003774	motor activity	9	73	1	81	0.111983	0.728352
GO:0003779	actin binding	22	95	11	106	5.80536e-06	0.000326573
GO:0003824	catalytic activity	292	3496	142	3646	0.000668851	7.08081e-06
GO:0004518	nuclease activity	16	77	2	91	0.00031127	1
GO:0004672	protein kinase activity	23	261	2	282	0.273713	0.0384858
GO:0004721	phosphoprotein phosphatase activity	13	71	1	83	0.00297124	0.73008
GO:0004871	signal transducer activity	14	585	3	596	2.60909e-06	8.95063e-05
GO:0004872	receptor activity	3	467	1	469	1.19795e-10	6.09296e-05
GO:0005102	receptor binding	3	156	1	158	0.0139595	0.13541
GO:0005198	structural molecule activity	24	425	41	408	0.332324	7.49987e-12
GO:0005215	transporter activity	45	809	27	827	0.133009	0.383127
GO:0005216	ion channel activity	3	163	3	163	0.010179	0.632592
GO:0005488	binding	404	4634	167	4871	1.0933e-07	0.00104613
GO:0005509	calcium ion binding	13	219	4	228	0.687136	0.536088
GO:0005515	protein binding	164	1476	67	1573	9.9472e-09	0.000468139
GO:0008092	cytoskeletal protein binding	32	172	15	189	4.12103e-06	0.000441589
GO:0008135	translation factor activity, nucleic acid binding	13	70	8	75	0.00266671	0.00178923
GO:0008233	peptidase activity	20	638	15	643	6.6538e-05	0.621187
GO:0008289	lipid binding	9	94	6	97	0.318419	0.0605353
GO:0009055	electron carrier activity	6	189	8	187	0.0556119	0.257894
GO:0016209	antioxidant activity	5	32	4	33	0.0905451	0.0172062
GO:0016301	kinase activity	36	353	5	384	0.0363277	0.0812772
GO:0016740	transferase activity	83	858	39	902	0.00492422	0.00877247
GO:0016787	hydrolase activity	124	1662	59	1727	0.441241	0.100325
GO:0030234	enzyme regulator activity	26	315	6	335	0.375339	0.39443
GO:0030246	carbohydrate binding	2	144	1	145	0.0062173	0.192605
GO:0030528	transcription regulator activity	39	614	8	645	0.626099	0.012989
GO:0045182	translation regulator activity	14	73	8	79	0.00142639	0.00241493
C: Biological Process
GO Accession	Go Description	Hits Acetylated	Hits ALL-Acetylated	Hits Non Acetylated	Hits ALL-Non Acetylated	P-Value Acetylated	P-Value Non Acetylated
GO:0000003	reproduction	51	513	20	544	0.0183151	0.230312
GO:0005975	carbohydrate metabolic process	19	321	7	333	0.57759	0.609859
GO:0006091	generation of precursor metabolites and energy	10	134	11	133	0.73624	0.00184383
GO:0006139	nucleobase\, nucleoside\, nucleotide and nucleic acid metabolic process	150	1260	53	1357	8.21511e-10	0.0148573
GO:0006259	DNA metabolic process	19	183	9	193	0.111803	0.123345
GO:0006350	transcription	56	681	14	723	0.220193	0.198112
GO:0006412	translation	41	315	40	316	0.000428647	1.63524e-14
GO:0006464	protein modification process	65	597	24	638	0.000891288	0.139461
GO:0006519	amino acid and derivative metabolic process	17	173	12	178	0.180951	0.00558836
GO:0006629	lipid metabolic process	18	251	7	262	0.900529	1
GO:0006810	transport	118	1287	58	1347	0.00360269	0.00123257
GO:0006811	ion transport	15	295	9	301	0.293459	0.724352
GO:0006950	response to stress	23	222	15	230	0.0875954	0.00392068
GO:0006996	organelle organization and biogenesis	140	801	71	870	3.39065e-21	1.37119e-15
GO:0007005	mitochondrion organization and biogenesis	5	63	3	65	0.802953	0.433393
GO:0007010	cytoskeleton organization and biogenesis	89	457	49	497	4.58855e-16	1.06549e-13
GO:0007028	cytoplasm organization and biogenesis	9	75	7	77	0.119648	0.00761116
GO:0007049	cell cycle	72	402	34	440	1.50725e-11	2.17767e-07
GO:0007154	cell communication	79	1054	24	1109	0.529916	0.250293
GO:0007165	signal transduction	58	908	19	947	0.543237	0.179831
GO:0007267	cell-cell signaling	25	164	6	183	0.000848075	0.647856
GO:0007275	multicellular organismal development	121	1272	45	1348	0.000884847	0.221791
GO:0007610	behavior	15	247	6	256	0.704667	0.847613
GO:0008152	metabolic process	379	4036	172	4243	5.18181e-11	1.02732e-08
GO:0008219	cell death	16	169	7	178	0.22993	0.354511
GO:0008283	cell proliferation	22	117	5	134	9.30092e-05	0.429725
GO:0009056	catabolic process	20	316	13	323	0.738047	0.172885
GO:0009058	biosynthetic process	87	707	64	730	1.27467e-06	1.96941e-15
GO:0009605	response to external stimulus	12	131	5	138	0.391152	0.442196
GO:0009607	response to biotic stimulus	13	114	2	125	0.101079	0.588397
GO:0009628	response to abiotic stimulus	12	150	9	153	0.629718	0.0435386
GO:0009653	anatomical structure morphogenesis	80	813	23	870	0.00322417	0.914999
GO:0009719	response to endogenous stimulus	11	106	6	111	0.18946	0.137562
GO:0009790	embryonic development	19	377	11	385	0.179133	0.874768
GO:0015031	protein transport	33	200	19	214	2.28176e-05	1.92194e-05
GO:0016043	cellular component organization and biogenesis	223	1650	101	1772	9.10364e-21	3.21882e-12
GO:0016049	cell growth	2	40	1	41	1	1
GO:0016265	death	16	170	7	179	0.232217	0.356313
GO:0019538	protein metabolic process	173	1786	99	1860	1.66603e-05	2.28088e-10
GO:0019725	cellular homeostasis	7	85	6	86	0.668848	0.0384293
GO:0019748	secondary metabolic process	6	71	2	75	0.639761	1
GO:0030154	cell differentiation	81	837	31	887	0.00551857	0.205046
GO:0040007	growth	10	122	4	128	0.593666	0.783513
GO:0040029	regulation of gene expression\, epigenetic	12	74	3	83	0.0126981	0.50615
GO:0044238	primary metabolic process	330	3455	148	3637	4.3272e-10	2.5753e-07
GO:0050789	regulation of biological process	139	1340	31	1448	7.56927e-06	0.148526
