# Supplementary material for: Identification and Functional Characterization of N-Terminally Acetylated Proteins in Drosophila melanogaster
Source: PLoS Biol. 2009 Nov 3;7(11):e1000236. doi: 10.1371/journal.pbio.1000236 (PMC2762599; doi:10.1371/journal.pbio.1000236)
Supplement: Table S7 — Targeted SRM measurements of hyrax and Cks85A (pulldown experiments). (0.02 MB XLS) [file pbio.1000236.s010.xls]

## Sheet: Table S7
Table_S7: Targeted SRM measurements of hyrax and Cks85A (pulldown experiments)
Accession Number	Nterminus	Sequence	Precursor mz	Product mz	# of Transitions detected	(X)PX rule
hyrax
CG11990_A2P	free	PDPLSLLR	455.771	488.319/ 601.403/ 698.455/ 813.482	4	PX
CG11990_A2P	free	MPDPLSLLR	521.292	698.5/ 313.5/ 910.5	3	(X)PX
CG11990_A2P	Acetyl-N	PDPLSLLR			0
CG11990_A2P	Acetyl-N	MPDPLSLLR			0
CG11990_A2P	Acetyl-N Oxidized Met	MPDPLSLLR			0
CG11990_WT	free Oxidized Met	MPDPLSLLR	529.289	601.403/ 698.5/ 313.5/ 910.5	4	(X)PX
CG11990_WT	free	ADPLSLLR
CG11990_WT	free	MADPLSLLR
CG11990_WT	Acetyl-N	ADPLSLLR	463.769	488.319/ 601.403/ 698.455/ 813.482	4
CG11990_WT	Acetyl-N	MADPLSLLR
CG11990_WT	Acetyl-N Oxidized Met	MADPLSLLR
CG11990_WT	free Oxidized Met	MADPLSLLR
Cks85A
CG9790_P2A	free	AADQIQYSEK
CG9790_P2A	free	MAADQIQYSEK
CG9790_P2A	Acetyl-N	AADQIQYSEK	597.785	654.309/ 767.393/ 895.451	3
CG9790_P2A	Acetyl-N	MAADQIQYSEK
CG9790_P2A	Acetyl-N Oxidized Met	MAADQIQYSEK
CG9790_P2A	free Oxidized Met	MAADQIQYSEK
CG9790_P2S	free	SADQIQYSEK
CG9790_P2S	free	MSADQIQYSEK
CG9790_P2S	Acetyl-N	SADQIQYSEK	605.783	654.309/ 767.393/ 895.451	3
CG9790_P2S	Acetyl-N	MSADQIQYSEK	671.303/ 679.301	654.309/ 767.393/ 895.451	5
CG9790_P2S	Acetyl-N Oxidized Met	MSADQIQYSEK
CG9790_P2S	free Oxidized Met	MSADQIQYSEK
all transitions confirmed via SRM tiggered MS2
