# Supplementary material for: Identification and Functional Characterization of N-Terminally Acetylated Proteins in Drosophila melanogaster
Source: PLoS Biol. 2009 Nov 3;7(11):e1000236. doi: 10.1371/journal.pbio.1000236 (PMC2762599; doi:10.1371/journal.pbio.1000236)
Supplement: Table S8 — Rescue experiments with Hyx-Wt-HA and Hyx-A2P-HA. (0.02 MB XLS) [file pbio.1000236.s011.xls]

## Sheet: Table S8
Table S8: Rescue experiments with hyx-wt-HA and hyx-A2P-HA
yw, hs-FLP; A2P-HA/CyO; FRT83, hyx2/TM6B x CM01 (yw,hsFLP; Sp/CyO; P9y+,hyx1/TM6B)							expectation: of 8 genotypes that survive 2 are rescued.
Genotype/Rescue Temperature								1/4th are rescued flies
18°C	observed	expected	Chi_2	P-Value
TM6B/hyx	234
hyx1/hyx2	54	72	4.5	P=0.033894854
Total	288			0.034
25°C	observed	expected	Chi_2	P-Value
TM6B/hyx	873
hyx1/hyx2	256	282.25	2.44132	P=0.118
Total	1129			0.12
29°C	observed	expected	Chi_2	P-Value
TM6B/hyx	329
hyx1/hyx2	51	95	20.3789	P=0.0000063521
Total	380			6.3521e-06
yw, hs-FLP; WT-HA/CyO; FRT82, hyx2/TM6B x CM01 (yw,hsFLP; Sp/CyO; P9y+,hyx1/TM6B)
18°C	observed	expected	Chi_2	P-Value
TM6B/hyx	862
hyx1/hyx2	333	298.75	3.92657	P=0.0475288
Total	1195			0.0379
25°C	observed	expected	Chi_2	P-Value
TM6B/hyx	1209
hyx1/hyx2	471	420	6.19286	P=0.012826
Total	1680			0.012826
29°C	observed	expected	Chi_2	P-Value
TM6B/hyx	389
hyx1/hyx2	98	121.75	4.63296	P=0.0313634
Total	487			0.0314
yw, hs-FLP; FRT82, hyx2/TM6B x CM01 (yw,hsFLP; Sp/CyO; P9y+,hyx1/TM6B)		Control
25°C	observed	expected	Chi_2	P-Value
TM6B/hyx	949
hyx1/hyx2	0	0
Total	949
29°C	observed	expected	Chi_2	P-Value
TM6B/hyx	632
hyx1/hyx2	0	0
Total	632
18°C	observed	expected	Chi_2	P-Value
TM6B/hyx	474
hyx1/hyx2	0	0
Total	474
