# Supplementary material for: Identification and Functional Characterization of N-Terminally Acetylated Proteins in Drosophila melanogaster
Source: PLoS Biol. 2009 Nov 3;7(11):e1000236. doi: 10.1371/journal.pbio.1000236 (PMC2762599; doi:10.1371/journal.pbio.1000236)
Supplement: Table S9 — Non-acetylated N-termini with a serine residue at the mature N-terminus. (0.02 MB XLS) [file pbio.1000236.s012.xls]

## Sheet: Table S9
Table S9: Non acetylated N-termini with a serine residue at the mature N-terminus
Acetylation Status	Peptide Sequence	Accession Number	Start	Stop	Precedent Residue	Residue After
free	SDNNSGSGGGGSGGGGAGNNNSANSGKNSTHR	CG1440-PA	2	33	M	F
free	SDSAVATSASPVAAPPATVEK	CG31617-PA	2	22	M	K
free	SDVFIVSAAR	CG9149-PA	2	11	M	T
free	SEQKTSGSGSAAAAR	CG9181-PA	2	16	M	L
free	SEQWEVVSKSR	CG33129-PE	2	12	M	K
free	SFTGELNDKMKGFYR	CG1009-PA	103	117	M	S
free	SGGTTMYPGIADR	CG4027-PA	301	313	L	M
free	SGLSPLKEYEKR	CG8520-PA	28	39	M	V
free	SGSQVGDLGSGAGK	CG13551-PA	22	35	M	G
free	SGTILENLSGR	CG6210-PA	2	12	M	K
free	SIANQDLER	CG2679-PB	36	44	M	Y
free	SIMNSFVNDIFER	CG17949-PA	58	70	M	I
free	SKLAGESESNLR	CG2331-PA	273	284	M	K
free	SLTGTQDYDR	CG12730-PA	2	11	M	K
free	SNIQATEDELQR	CG3399-PA	739	750	M	I
free	SPKALNVR	CG10701-PD	2	9	M	V
free	SPPQLLSKDSPDIEDLLSLNPR	CG2194-PB	2	23	M	V
free	SQEAGQYPPIESAMR	CG31126-PA	2	16	M	K
free	SQKNLLELTDR	CG16912-PA	24	34	M	G
free	SSEVSSDNPIYGPFFGVMGAASAIIFSALGAAYGTAK	CG3161-PA	2	38	M	S
free	SSKPQYTLSEVDGDLFSAPK	CG33054-PA	2	21	M	T
free	STASSSNSSGEEANKK	CG10960-PB	2	17	M	S
free	STEPSVAKDAVLKR	CG8005-PA	2	15	M	S
free	STLSDSSVIIDR	CG33138-PA	489	500	M	G
free	STNAAASPAEGATISEFR	CG3633-PA	26	43	M	T
free	STSLIVTSSSSR	CG14998-PA	333	344	M	L
free	SVDKIIPIDKLVKGR	CG3265-PA	86	100	M	F
free	SVLSKYVDR	CG2316-PA	2	10	M	I
free	SVQLEELYNGATR	CG8863-PA	118	130	M	K
free	SYNVDLPTAIKNLR	CG3752-PA	137	150	M	Y
